# Supplementary material for: Developing a pathway-independent and full-autonomous global resource allocation strategy to dynamically switching phenotypic states
Source: Nat Commun. 2020 Nov 2;11:5521. doi: 10.1038/s41467-020-19432-2 (PMC7606477; doi:10.1038/s41467-020-19432-2)
Supplement: Supplementary file 4 — Source data [file 41467_2020_19432_MOESM4_ESM.xls]

## Sheet: Fig. 1B
Fig. 2B
	Strains	Normalized fluorescence			Mean value	Error bar			Strains	Final OD600			Mean value	Error bar
		Parallel 1	Parallel 2	Parallel 3						Parallel 1	Parallel 2	Parallel 3
	(-)	2.15	1.93	2.06	2.04667	0.110604			(-)	7.83	8.12	7.57	7.84	0.275136
	PlasB	11.23	9.99	10.48	10.5667	0.624526			PlasB	7.5	7.34	7.78	7.54	0.222711
	PlasB LasI LasR	75.54	79.56	72.55	75.8833	3.51759			PlasB LasI LasR	6.72	7.01	7.23	6.98667	0.255799
	PlasA	12.43	13.53	10.99	12.3167	1.27379			PlasA	7.31	7.65	7.98	7.64667	0.335012
	PlasA LasI LasR	79.65	84.34	77.32	80.4367	3.5755			PlasA LasI LasR	6.95	7.32	6.65	6.97333	0.335609
	PhcnABC	6.32	7.02	5.43	6.25667	0.79689			PhcnABC	7.75	7.89	7.57	7.73667	0.160416
	PhcnABC LasI LasR	9.32	8.89	9.95	9.38667	0.533135			PhcnABC LasI LasR	7.07	7.31	7.58	7.32	0.255147
	PluxI	25.54	28.86	26.04	26.8133	1.79001			PluxI	7.28	7.41	7.61	7.43333	0.166233
	PluxI LuxI LuxR	120.67	139.65	110.67	123.663	14.7201			PluxI LuxI LuxR	6.65	6.31	6.81	6.59	0.255343
	P3	3.54	2.96	3.63	3.37667	0.363639			P3	7.51	7.25	7.65	7.47	0.202978
	P3 AgrBD AgrAC	2.85	3.43	2.66	2.98	0.401123			P3 AgrBD AgrAC	1.62	1.51	1.71	1.61333	0.100167
	PprgQ	270.11	283.12	265.46	272.897	9.15385			PprgQ	6.85	6.66	6.93	6.81333	0.138684
	PprgQ PrgX	265	260.21	272.52	265.91	6.20525			PprgQ PrgX	7.32	7.06	7.53	7.30333	0.235443
	PprgQ PrgX CcfA	258.66	240.78	268.12	255.853	13.8844			PprgQ PrgX CcfA	6.53	6.19	6.87	6.53	0.34

## Sheet: Fig. 1C
Fig. 2C
	Strains	Normalized fluorescence			Mean value	Error bar
		Parallel 1	Parallel 2	Parallel 3
	(-)	2.01	2.11	2.23	2.11667	0.110151
	Pbd AgrBD	1.95	2.01	2.21	2.05667	0.136137
	Pac AgrAC	2.1	2.43	2.69	2.40667	0.295691
	Pr PrgX	2.67	2.98	3.24	2.96333	0.285365
	Pc CcfA	1.87	2.04	2.51	2.14	0.331512
	Ptrc AgrBD	86.71	90.54	99.32	92.19	6.4649
	Ptrc AgrAC	96.35	98.12	102.54	99.0033	3.18814
	Ptrc PrgX	115.37	120.45	126.69	120.837	5.6699
	Ptrc CcfA	127.68	135.67	143.42	135.59	7.8703
	Ptrc	247.89	260.65	278.78	262.44	15.5226

## Sheet: Fig. 1D
Fig. 2D
	Strains	Normalized fluorescence			Mean value	Error bar			Strains	Final OD600			Mean value	Error bar
		Parallel 1	Parallel 2	Parallel 3						Parallel 1	Parallel 2	Parallel 3
	(-)	2.08	1.93	2.26	2.09	0.165227			(-)	7.82	8.22	7.67	7.90333	0.284312
	PlasB	10.32	9.89	11.48	10.5633	0.822456			PlasB	7.5	7.24	7.63	7.45667	0.198578
	PlasB LasI LasR Trc	140.41	134.78	148.31	141.167	6.79666			PlasB LasI LasR	7	7.12	6.89	7.00333	0.115036
	PlasA	12.36	13.53	11.29	12.3933	1.12037			PlasA	7.6	7.2	7.83	7.54333	0.3188
	PlasA LasI LasR Trc	160.54	147.93	169.96	159.477	11.0534			PlasA LasI LasR	6.91	6.67	7.12	6.9	0.225167
	PhcnABC	6.41	5.7	7.2	6.43667	0.750355			PhcnABC	7.72	7.55	7.91	7.72667	0.180093
	PhcnABC LasI LasR Trc	15.31	14.48	16.11	15.3	0.815046			PhcnABC LasI LasR	7.32	7.04	7.64	7.33333	0.300222
	PluxI	27.21	26.87	28.76	27.6133	1.00749			PluxI	7.41	7.12	7.57	7.36667	0.228108
	PluxI LuxI LuxR Trc	200.56	191.67	207.98	200.07	8.16603			PluxI LuxI LuxR	6.64	6.25	6.91	6.6	0.331813
	P3	3.11	2.76	3.63	3.16667	0.437759			P3	7.52	7.31	7.86	7.56333	0.277549
	P3 AgrBD AgrAC Trc	2.81	2.54	3.15	2.83333	0.305669			P3 AgrBD AgrAC	1.61	1.47	1.76	1.61333	0.145029
	PprgQ	270.76	257.89	278.69	269.113	10.4973			PprgQ	6.87	6.67	7.02	6.85333	0.175594
	PprgQ PrgX Trc	30.12	27.96	36.21	31.43	4.27817			PprgQ PrgX	7.32	7.1	7.61	7.34333	0.255799
	PprgQ PrgX CcfA Trc	246.21	225.78	261.12	244.37	17.7417			PprgQ PrgX CcfA	6.51	6.14	6.71	6.45333	0.289194

## Sheet: Fig. 2A
Fig. 3A
	Different combinations		Induction ratio			Mean value	Error bar
			Parallel 1	Parallel 2	Parallel 3
	PluxI luxR	luxI	11.5	10.63	12.7	11.61	1.03937
	PluxI LuxR	LasI	7.12	6.5	7.9	7.17333	0.701522
	PluxI LuxR	AgrBD	0.92	0.81	0.99	0.906667	0.0907377
	PluxI LuxR	CcfA	1.11	0.98	1.22	1.10333	0.120139
	PluxI LasR	luxI	5.73	5.18	6.09	5.66667	0.458294
	PluxI LasR	LasI	1.74	1.62	1.85	1.73667	0.115036
	PluxI LasR	AgrBD	0.94	0.91	1.02	0.956667	0.0568624
	PluxI LasR	CcfA	1.04	0.92	1.12	1.02667	0.100664
	PluxI AgrAC	luxI	0.93	0.85	0.98	0.92	0.0655744
	PluxI AgrAC	LasI	1.02	0.93	1.1	1.01667	0.085049
	PluxI AgrAC	AgrBD	1.05	1.15	0.94	1.04667	0.10504
	PluxI AgrAC	CcfA	1.03	0.98	0.99	1	0.0264575
	PluxI PrgX	luxI	1.02	1.08	0.92	1.00667	0.080829
	PluxI PrgX	LasI	0.95	0.82	0.99	0.92	0.0888819
	PluxI PrgX	AgrBD	1.04	0.93	1.12	1.03	0.0953939
	PluxI PrgX	CcfA	1.12	0.95	1.19	1.08667	0.123423
	PlasB LuxR	luxI	1.07	0.96	1.14	1.05667	0.0907377
	PlasB LuxR	LasI	1.1	0.98	0.95	1.01	0.0793725
	PlasB LuxR	AgrBD	1.08	0.92	0.97	0.99	0.0818535
	PlasB LuxR	CcfA	1.12	0.95	1.02	1.03	0.08544
	PlasB LasR	luxI	8.24	7.79	8.76	8.26333	0.485421
	PlasB LasR	LasI	14.76	12.99	15.21	14.32	1.17358
	PlasB LasR	AgrBD	1.05	0.93	1.13	1.03667	0.100664
	PlasB LasR	CcfA	1.12	0.96	1.03	1.03667	0.0802081
	PlasB AgrAC	luxI	1.04	0.92	1.09	1.01667	0.0873689
	PlasB AgrAC	LasI	1.13	0.99	1.07	1.06333	0.0702377
	PlasB AgrAC	AgrBD	0.93	0.84	0.99	0.92	0.0754983
	PlasB AgrAC	CcfA	1.05	0.91	1.13	1.03	0.111355
	PlasB PrgX	luxI	1.08	0.95	1.15	1.06	0.101489
	PlasB PrgX	LasI	0.92	0.87	0.98	0.923333	0.0550757
	PlasB PrgX	AgrBD	1.15	0.97	1.21	1.11	0.1249
	PlasB PrgX	CcfA	1.03	0.94	1.11	1.02667	0.085049
	PlasA LuxR	luxI	1.02	0.97	1.08	1.02333	0.0550757
	PlasA LuxR	LasI	1.09	0.95	1.13	1.05667	0.0945163
	PlasA LuxR	AgrBD	0.99	1.08	0.95	1.00667	0.0665833
	PlasA LuxR	CcfA	0.94	1.06	1.03	1.01	0.06245
	PlasA LasR	luxI	6.21	5.83	6.98	6.34	0.585918
	PlasA LasR	LasI	12.67	13.84	13.2	13.2367	0.585861
	PlasA LasR	AgrBD	1.04	0.96	1.12	1.04	0.08
	PlasA LasR	CcfA	1.12	1.03	1.19	1.11333	0.0802081
	PlasA AgrAC	luxI	1.02	0.95	1.05	1.00667	0.051316
	PlasA AgrAC	LasI	1.07	0.94	1.13	1.04667	0.0971253
	PlasA AgrAC	AgrBD	1.13	0.99	1.07	1.06333	0.0702377
	PlasA AgrAC	CcfA	0.93	0.87	0.98	0.926667	0.0550757
	PlasA PrgX	luxI	1.06	0.98	1.13	1.05667	0.0750555
	PlasA PrgX	LasI	1.1	0.94	1.15	1.06333	0.109697
	PlasA PrgX	AgrBD	0.9	0.82	0.98	0.9	0.08
	PlasA PrgX	CcfA	1.04	0.96	1.12	1.04	0.08
	PhcnA LuxR	luxI	1.08	0.96	1.12	1.05333	0.0832666
	PhcnA LuxR	LasI	1.03	0.92	1.1	1.01667	0.0907377
	PhcnA LuxR	AgrBD	1.1	0.98	1.13	1.07	0.0793725
	PhcnA LuxR	CcfA	0.9	0.97	0.85	0.906667	0.0602771
	PhcnA LasR	luxI	1.04	0.96	1.09	1.03	0.0655744
	PhcnA LasR	LasI	2.2	1.96	2.29	2.15	0.170587
	PhcnA LasR	AgrBD	1.04	0.96	1.08	1.02667	0.061101
	PhcnA LasR	CcfA	1.06	0.98	1.1	1.04667	0.061101
	PhcnA AgrAC	luxI	1.01	0.99	1.09	1.03	0.052915
	PhcnA AgrAC	LasI	1.02	0.97	1.08	1.02333	0.0550757
	PhcnA AgrAC	AgrBD	0.98	1.07	1.05	1.03333	0.0472582
	PhcnA AgrAC	CcfA	1.04	0.93	1.12	1.03	0.0953939
	PhcnA PrgX	luxI	1.07	0.96	1.03	1.02	0.0556776
	PhcnA PrgX	LasI	1.04	1.09	0.94	1.02333	0.0763763
	PhcnA PrgX	AgrBD	1.06	0.98	1.03	1.02333	0.0404145
	PhcnA PrgX	CcfA	0.96	0.99	1.05	1	0.0458258
	P3 LuxR	luxI	1.02	0.94	1.09	1.01667	0.0750555
	P3 LuxR	LasI	0.96	1.05	1.03	1.01333	0.0472582
	P3 LuxR	AgrBD	0.97	1.03	1.09	1.03	0.06
	P3 LuxR	CcfA	1.03	0.94	1.08	1.01667	0.070946
	P3 LasR	luxI	0.97	1.05	1.07	1.03	0.052915
	P3 LasR	LasI	1.02	1.08	0.94	1.01333	0.0702377
	P3 LasR	AgrBD	1.01	1.07	0.95	1.01	0.06
	P3 LasR	CcfA	0.96	1.06	0.99	1.00333	0.051316
	P3 AgrAC	luxI	0.97	1.03	1.02	1.00667	0.0321455
	P3 AgrAC	LasI	1.03	0.95	1.08	1.02	0.0655744
	P3 AgrAC	AgrBD	0.95	0.98	1.09	1.00667	0.0737111
	P3 AgrAC	CcfA	0.98	0.99	1.08	1.01667	0.0550757
	P3 PrgX	luxI	1.04	0.97	1.1	1.03667	0.0650641
	P3 PrgX	LasI	0.98	0.94	1.08	1	0.072111
	P3 PrgX	AgrBD	1.03	0.96	1.1	1.03	0.07
	P3 PrgX	CcfA	1.01	0.95	1.08	1.01333	0.0650641
	PprgQ LuxR	luxI	0.97	0.99	1.05	1.00333	0.0416333
	PprgQ LuxR	LasI	1.03	0.94	1.06	1.01	0.06245
	PprgQ LuxR	AgrBD	0.98	0.99	1.05	1.00667	0.0378594
	PprgQ LuxR	CcfA	1.03	0.93	1.1	1.02	0.08544
	PprgQ LasR	luxI	0.95	0.99	1.12	1.02	0.0888819
	PprgQ LasR	LasI	0.98	1.05	1.12	1.05	0.07
	PprgQ LasR	AgrBD	0.98	1.04	0.96	0.993333	0.0416333
	PprgQ LasR	CcfA	1.05	0.95	0.99	0.996667	0.0503322
	PprgQ AgrAC	luxI	0.98	0.93	1.1	1.00333	0.0873689
	PprgQ AgrAC	LasI	1.12	0.92	0.98	1.00667	0.102632
	PprgQ AgrAC	AgrBD	1.06	0.98	0.95	0.996667	0.0568624
	PprgQ AgrAC	CcfA	0.96	0.99	1.04	0.996667	0.0404145
	PprgQ PprgX	luxI	1.06	0.96	0.99	1.00333	0.051316
	PprgQ PprgX	LasI	0.94	0.96	1.05	0.983333	0.0585947
	PprgQ PprgX	AgrBD	0.97	0.99	1.1	1.02	0.07
	PprgQ PprgX	CcfA	8.78	7.65	9.05	8.49333	0.74272

## Sheet: Fig. 2B
Fig. 3B
	Strains	Normalized fluorescence			Mean value	Error bar			Strains	Final OD600			Mean value	Error bar
		Parallel 1	Parallel 2	Parallel 3						Parallel 1	Parallel 2	Parallel 3
	PprgQ	270.12	263.53	284.41	272.687	10.674			PprgQ	7.82	7.34	8.13	7.76333	0.398037
	PprgQ luxR	268.23	261.68	279.52	269.81	9.02434			PprgQ luxR	7.5	7.4	7.72	7.54	0.163707

## Sheet: Fig. 2C
Fig. 3C
	Strains	Normalized fluorescence			Mean value	Error bar			Strains	Final OD600			Mean value	Error bar
		Parallel 1	Parallel 2	Parallel 3						Parallel 1	Parallel 2	Parallel 3
	PprgQ	272.45	268.86	284.41	275.24	8.14179			PprgQ	7.74	7.99	7.45	7.72667	0.270247
	PprgQ lasR	265.34	256.21	270.98	264.177	7.4534			PprgQ lasR	7.36	7.48	7.68	7.50667	0.161658

## Sheet: Fig. 2D
Fig. 3D
	Strains	Normalized fluorescence			Mean value	Error bar			Strains	Final OD600			Mean value	Error bar
		Parallel 1	Parallel 2	Parallel 3						Parallel 1	Parallel 2	Parallel 3
	PprgQ	274.36	264.32	281.21	273.297	8.49506			PprgQ	7.64	7.89	7.57	7.7	0.168226
	PprgQ AgrAC	256.21	259.42	249.89	255.173	4.84884			PprgQ AgrAC	5.7	5.58	5.97	5.75	0.19975

## Sheet: Fig. 3B
Fig. 4B
	Different promoters	Normalized GFP fluorescence			Mean value	Error bar
		Parallel 1	Parallel 2	Parallel 3
	Control	28.67	26.43	29.98	28.36	1.79519
	I1	12.34	14.21	11.03	12.5267	1.5982
	I2	2.04	2.98	1.89	2.30333	0.59079
	I3	1.89	2.14	2.08	2.03667	0.130512
	I4	25.83	23.31	26.43	25.19	1.65554
	I5	24.23	23.12	25.68	24.3433	1.28376
	I6	24.36	21.65	27.54	24.5167	2.94812
	I7	18.96	20.89	22.34	20.73	1.69567
	I8	13.29	14.31	16.42	14.6733	1.59632
	I9	5.06	4.52	5.31	4.96333	0.403774
	I10	4.2	4.1	4.18	4.16	0.052915
	I11	3.7	3.52	3.79	3.67	0.137477
	I12	2.1	1.95	2.06	2.03667	0.0776745

## Sheet: Fig. 3C
Fig. 4C
	Strains	Normalized GFP fluorescence			Mean value	Error bar
		Parallel 1	Parallel 2	Parallel 3
	Control	187.89	200.32	206.21	198.14	9.35253
	I1	55.67	57.21	54.87	55.9167	1.18934
	I2	19.67	18.34	20.89	19.6333	1.2754
	I3	2.9	3.5	3.89	3.43	0.498698
	I4	190.31	196.65	202.98	196.647	6.335
	I5	191.11	192.32	201.87	195.1	5.89412
	I6	190.23	192.21	199.87	194.103	5.09126
	I7	202.89	189.98	187.32	193.397	8.32835
	I8	186.98	189.23	200.31	192.173	7.1358
	I9	185.87	196.21	196.2	192.76	5.96692
	I10	190.89	191.54	193.76	192.063	1.50487
	I11	186.45	188.41	192.98	189.28	3.35081
	I12	35.54	33.65	36.98	35.39	1.67006

## Sheet: Fig. 3D
Fig. 4D
	Strains	Normalized GFP fluorescence(black square)			Mean value	Error bar			Strains	Normalized GFP fluorescence(red circle)			Mean value	Error bar
		Parallel 1	Parallel 2	Parallel 3						Parallel 1	Parallel 2	Parallel 3
	I9	5.3	4.9	4.83	5.01	0.253574			I9	12.32	11.54	12.97	12.2767	0.715984
	I10	4.06	4.56	3.87	4.16333	0.356417			I10	11.5	9.4	13.42	11.44	2.01067
	I11	3.52	3.76	3.98	3.75333	0.230072			I11	9.21	8.56	9.82	9.19667	0.630106
	I9	5.21	4.98	5.36	5.18333	0.191398			I9	13.5	11.65	15.02	13.39	1.68769
	I10	4.2	4.03	4.39	4.20667	0.180093			I10	12.72	10.98	14.05	12.5833	1.53956
	I11	3.72	3.54	3.89	3.71667	0.175024			I11	11.21	11.3	12.96	11.8233	0.98541
	I9	5.19	4.87	5.35	5.13667	0.244404			I9	118.54	110.54	125.43	118.17	7.45189
	I10	4.12	3.91	4.23	4.08667	0.162583			I10	115.42	112.51	118.32	115.417	2.905
	I11	3.69	3.51	3.91	3.70333	0.200333			I11	112.21	108.43	115.32	111.987	3.45043

[truncated: 24 more sheets: Fig. 4B, Fig. 4C, Fig. 4D, Fig. 5A, Fig. 5B, Fig. 5C, Fig. 6B, Fig. 6C, Fig. 6D, Supplementary Fig. 2, Supplementary Fig. 3, Supplementary Fig. 4A, Supplementary Fig. 4B, Supplementary Fig. 4C, Supplementary Fig. 5, Supplementary Fig. 6, Supplementary Fig. 7, Supplementary Fig. 8, Supplementary Fig. 9, Supplementary Fig. 10 …]
